# Supplementary material for: Causes of Hospitalization in Children with Down Syndrome
Source: Medicina (Kaunas). 2024 Sep 10;60(9):1480. doi: 10.3390/medicina60091480 (PMC11433946; doi:10.3390/medicina60091480)
Supplement: Supplementary file 1 [file medicina-60-01480-s001.zip]

Archive with 1 entries (1 files):
- medicina-3123511-supplementary.pdf
